# Supplementary material for: Lipidomic Profile of Human Sperm Membrane Identifies a Clustering of Lipids Associated with Semen Quality and Function
Source: Int J Mol Sci. 2023 Dec 25;25(1):297. doi: 10.3390/ijms25010297 (PMC10778809; doi:10.3390/ijms25010297)
Supplement: Supplementary file 1 [file ijms-25-00297-s001.zip]

Archive with 1 entries (1 files):
- ijms-2777346-supplementary Figure S1.pdf
